# Supplementary material for: Biogeochemical Niche of Magnetotactic Cocci Capable of Sequestering Large Polyphosphate Inclusions in the Anoxic Layer of the Lake Pavin Water Column
Source: Front Microbiol. 2022 Jan 10;12:789134. doi: 10.3389/fmicb.2021.789134 (PMC8786505; doi:10.3389/fmicb.2021.789134)
Supplement: Supplementary file 6 [file Table_1.xlsx]

## Sheet: TableS1
Table S1. Geochemical features and MTB concentrations at each depth of the water column where MTB were detected below the OATZ.
Depth (m)	Specific conductivity (µS cm-1)	O2 (%)	Temperature	pH	ORP (mV)	Turbidity (FNU)	Chlorophyll (µg l-1)	fDOM (RFU)	Aldiss (µM)	Bdiss (µM)	Badiss (µM)	Cadiss (µM)	Fediss (µM)	Kdiss (µM)	Lidiss (µM)	Mgdiss (µM)	Mndiss (µM)	Nadiss (µM)	Pdiss (µM)	Sdiss (µM)	Sidiss (µM)	Srdiss (µM)	Tidiss (µM)	Alpart (µM)	Bpart (µM)	Bapart (µM)	Capart (µM)	Fepart (µM)	Kpart (µM)	Lipart (µM)	Mgpart (µM)	Mnpart (µM)	Napart (µM)	Ppart (µM)	Spart (µM)	Sipart (µM)	Srpart (µM)	Tipart (µM)	C (wt%)	N (wt%)	C/N (mol%)	Fluorure (µM)	Chlorure (µM)	Bromure (µM)	Nitrate (µM)	Sulphate (µM)	Concentration of total MTB (cells / ml)		Concentration of magnetotactic cocci (cells / ml)
																																															replicate 1	replicate 2	replicate 1
50.7	62.1	NA	4.11	6.36	NA	NA	NA	1.14	< 0.1	0.48	0.014	69.8	0.02	98.9	< 0.01	70.43	1.21	235.4	1.4	20.9	396.6	0.219	< 0.01	< 0.1	< 0.01	0.003	0.1	0.16	0.1	< 0.01	0.06	0.49	0.1	0.13	0.0	< 0.1	0.002	< 0.01	33.3	5.6	7.0	57.2	58.4	< 0.1	18.4	17.9	220	240	160
51.0	62.8	-0.6	4.12	6.37	31.4	0.44	0.48	1.16	< 0.1	0.44	0.013	70.0	< 0.01	98.8	< 0.01	70.68	3.96	236.2	0.2	22.0	403.4	0.219	< 0.01	< 0.1	< 0.01	0.004	0.2	0.25	0.1	< 0.01	0.06	0.52	0.0	0.20	0.0	< 0.1	0.004	< 0.01	48.1	8.4	6.7	59.0	59.2	< 0.1	6.3	19.0	1220	660	1180
51.3	63.5	-0.7	4.12	6.37	39.1	0.49	0.32	1.18	< 0.1	0.53	0.014	71.0	0.01	100.5	< 0.01	71.71	5.17	238.8	0.2	22.2	408.7	0.222	< 0.01	< 0.1	< 0.01	0.003	0.2	0.28	0.1	< 0.01	0.10	0.41	0.1	0.32	0.1	< 0.1	0.004	< 0.01	56.9	12.4	5.3	56.9	58.6	< 0.1	1.5	19.4	5380	3880	4840
51.5	63.6	-0.6	4.13	6.37	45.5	0.47	0.48	1.19	< 0.1	0.42	0.016	70.2	0.01	100.2	< 0.01	71.46	5.17	238.3	0.2	22.3	408.7	0.211	< 0.01	< 0.1	< 0.01	0.003	0.2	0.24	0.0	< 0.01	0.06	0.31	0.0	0.24	0.0	< 0.1	0.003	< 0.01	50.2	9.0	6.5	61.2	60.7	< 0.1	1.2	19.4	3020	2400	2200
51.7	65.1	-0.7	4.13	6.37	47.5	0.38	0.51	1.25	< 0.1	0.33	0.014	71.6	0.02	100.8	< 0.01	72.33	6.58	241.2	0.5	22.3	412.3	0.223	< 0.01	< 0.1	0.01	0.002	0.2	0.25	0.1	< 0.01	0.06	0.14	0.0	0.23	0.0	< 0.1	0.002	< 0.01	52.2	8.5	7.1	59.0	58.4	< 0.1	0.1	19.4	2540	2500	1900
52.0	64.6	NA	4.13	6.36	NA	NA	NA	1.27	< 0.1	0.49	0.017	73.4	0.02	101.7	< 0.01	72.70	7.17	240.9	0.8	22.1	414.4	0.227	< 0.01	< 0.1	< 0.01	0.002	0.2	0.21	0.1	< 0.01	0.06	0.11	0.1	0.21	0.0	< 0.1	0.002	< 0.01	51.3	9.0	6.7	61.6	60.4	< 0.1	< 0.1	19.2	3360	3180	1800
52.5	69.1	NA	4.14	6.35	NA	NA	NA	1.32	< 0.1	0.42	0.022	75.0	0.42	103.6	< 0.01	75.66	10.27	244.5	2.5	21.2	430.8	0.237	< 0.01	< 0.1	< 0.01	0.002	0.1	0.14	0.1	< 0.01	0.05	0.02	0.0	0.16	0.0	< 0.1	< 0.001	< 0.01	37.6	7.1	6.1	59.6	60.0	< 0.1	< 0.1	18.4	960	960	780
53.0	69.4	-0.7	4.15	6.35	33.6	0.37	0.46	1.42	< 0.1	0.46	0.024	76.1	1.90	104.5	< 0.01	77.14	11.31	245.2	3.6	20.8	439.0	0.240	< 0.01	< 0.1	< 0.01	0.001	0.1	0.18	< 0.1	< 0.01	0.04	0.02	0.0	0.15	0.0	< 0.1	< 0.001	< 0.01	39.0	6.2	7.3	57.7	60.7	< 0.1	0.0	18.1	960	760	840
53.5	70.0	-0.7	4.16	6.34	12.6	0.38	0.41	1.44	< 0.1	0.51	0.025	76.8	5.14	105.4	< 0.01	78.17	11.06	259.2	4.8	20.8	445.1	0.243	< 0.01	< 0.1	< 0.01	0.001	0.2	0.19	< 0.1	< 0.01	0.05	0.02	0.0	0.17	0.0	< 0.1	< 0.001	< 0.01	42.9	7.2	6.9	56.6	59.4	< 0.1	0.3	18.0	720	560	700
[truncated: 3 more columns]
