# Supplementary material for: Biogeochemical Niche of Magnetotactic Cocci Capable of Sequestering Large Polyphosphate Inclusions in the Anoxic Layer of the Lake Pavin Water Column
Source: Front Microbiol. 2022 Jan 10;12:789134. doi: 10.3389/fmicb.2021.789134 (PMC8786505; doi:10.3389/fmicb.2021.789134)
Supplement: Supplementary file 7 [file Table_2.xlsx]

## Sheet: Feuil1
Table S2. Correlation coefficient tests. Dark gray cells refer to strong correlations with a p-value under the Bonferroni corrected p-value threshold of 4.8e-04 (high stringency), while gray cells refer to correlations with a p-value lower than 0.005 (low stringency).
					p-value Pearson test with linear model residuals and with variable					Significance label (Fig. 5C)
Biological variable		Environmental variable	Pearson R2	Pearson p-value	x	y	Shapiro p-value residuals	Spearman R2	Spearman p-value	low stringency	high stringency
Concentrations of MTB estimated with the light microscope (n=9)
	Total MTB	Conductivity	0.132	0.335889	1	0.000258984	0.412232	0.018	0.743541
	Total MTB	Temperature	0.076	0.472296	1	3.65651e-05	0.914125	0.01	0.809981
	Total MTB	pH	0.336	0.101555	1	0.00750195	0.556493	0.326	0.108336
	Total MTB	fDOM	0.103	0.400668	1	0.000105038	0.789393	0.01	0.809981
	Total MTB	Fluoride	0.09	0.433274	1	6.55931e-05	0.907421	0.202	0.229817
	Total MTB	Chloride	0.001	0.935488	1	9.35227e-12	0.244982	0.007	0.843182
	Total MTB	Nitrate	0.183	0.250265	1	0.000829437	0.0563241	0.049	0.568838
	Total MTB	Sulphate	0.691	0.00545578	1	0.120511	0.149786	0.722	0.00607363
	Total MTB	B_diss	0.019	0.724996	1	2.6724e-07	0.225165	0.001	0.948391
	Total MTB	Ba_diss	0.166	0.276894	1	0.000577578	0.495848	0.007	0.843182
	Total MTB	Ca_diss	0.089	0.436221	1	6.28146e-05	0.629099	0.004	0.880093
	Total MTB	Fe_diss	0.173	0.265854	1	0.000670931	0.0396308	0.303	0.132777
	Total MTB	K_diss	0.058	0.53353	1	1.37519e-05	0.759351	0.014	0.775628
	Total MTB	Mg_diss	0.129	0.342031	1	0.000238069	0.874181	0.004	0.880093
	Total MTB	Mn_diss	0.026	0.678668	1	8.30972e-07	0.653937	0.003	0.911618
	Total MTB	Na_diss	0.08	0.459847	1	4.4183e-05	0.0844092	0.01	0.809981
	Total MTB	P_diss	0.356	0.0898463	1	0.00924227	0.978931	0.34	0.107997
	Total MTB	Si_diss	0.091	0.431097	1	6.77179e-05	0.943004	0.007	0.830515
	Total MTB	Sr_diss	0.161	0.284286	1	0.0005225	0.247524	0.047	0.580941
	Total MTB	Ti_diss	0.229	0.19226	1	0.0018535	0.812035	0.16	0.291193
	Total MTB	Al_part	0.055	0.543244	1	1.16766e-05	0.000637027	0.047	0.580941
	Total MTB	Ba_part	0.088	0.438409	1	6.08241e-05	0.447443	0.147	0.3125
	Total MTB	Ca_part	0.648	0.00883527	1	0.0923232	0.594278	0.588	0.02139
	Total MTB	Fe_part	0.543	0.0236076	1	0.0454567	0.798906	0.36	0.0967978
	Total MTB	K_part	0.44	0.0513394	1	0.0204288	0.890732	0.252	0.168397
	Total MTB	Mg_part	0.634	0.0102357	1	0.0843386	0.22097	0.401	0.0760362
	Total MTB	Mn_part	0.013	0.767032	1	8.08962e-08	0.0546765	0.022	0.708069
	Total MTB	Na_part	0.046	0.580827	1	6.03764e-06	0.467218	0.003	0.911618
	Total MTB	P_part	0.853	0.000374928	1	0.308752	0.487077	0.751	0.00450838	green dot	white star
	Total MTB	S_part	0.519	0.0285376	1	0.0383149	0.255653	0.188	0.249917
	Total MTB	Sr_part	0.203	0.223151	1	0.00120312	0.261257	0.16	0.291193
	Total MTB	Ti_part	0.243	0.177599	1	0.00228649	0.811805	0.263	0.157859
	Total MTB	C (wt%)	0.778	0.00166389	1	0.199893	0.747624	0.694	0.0082672	white star
	Total MTB	N (wt%)	0.846	0.000440507	1	0.296876	0.613154	0.81	0.00202822	green dot	white star
	Total MTB	C/N (mol%)	0.396	0.0696012	1	0.0136642	0.795048	0.34	0.107997
	MTBc	Conductivity	0.114	0.373915	1	0.000153145	0.582704	0.047	0.580941
	MTBc	Temperature	0.089	0.434275	1	6.46367e-05	0.88573	0.054	0.551709
	MTBc	pH	0.325	0.109115	1	0.00659042	0.616558	0.584	0.0164947
	MTBc	fDOM	0.111	0.380239	1	0.000140176	0.708615	0.054	0.551709
	MTBc	Fluoride	0.003	0.892302	1	3.41787e-10	0.416538	0.122	0.358581
	MTBc	Chloride	0.026	0.680123	1	8.03769e-07	0.480807	0.001	0.948391
	MTBc	Nitrate	0.136	0.328073	1	0.000288195	0.0169424	0	0.965475
	MTBc	Sulphate	0.562	0.0200179	1	0.0521956	0.0409332	0.902	0.000352734	green dot	green star
	MTBc	B_diss	0.041	0.602305	1	4.05281e-06	0.181862	0.01	0.809981
	MTBc	Ba_diss	0.146	0.309428	1	0.000371498	0.506083	0.062	0.520635
	MTBc	Ca_diss	0.1	0.406733	1	9.63279e-05	0.748691	0.047	0.580941
	MTBc	Fe_diss	0.124	0.352152	1	0.000207124	0.00799246	0.514	0.0368662
	MTBc	K_diss	0.058	0.533873	1	1.36733e-05	0.754585	0.08	0.462991
	MTBc	Mg_diss	0.109	0.385678	1	0.000129864	0.892832	0.047	0.580941
	MTBc	Mn_diss	0.03	0.656743	1	1.35103e-06	0.607898	0.04	0.613404
	MTBc	Na_diss	0.069	0.495013	1	2.56893e-05	0.10688	0.04	0.613404
	MTBc	P_diss	0.294	0.13138	1	0.00458328	0.609768	0.538	0.0311232
	MTBc	Si_diss	0.077	0.470184	1	3.77656e-05	0.9536	0.051	0.558846
	MTBc	Sr_diss	0.139	0.322412	1	0.000311335	0.500816	0.147	0.3125
	MTBc	Ti_diss	0.21	0.215136	1	0.00134445	0.697096	0.09	0.436624
	MTBc	Al_part	0.039	0.611834	1	3.37638e-06	0.000304885	0.047	0.580941
	MTBc	Ba_part	0.138	0.324039	1	0.000304505	0.46822	0.303	0.132777
	MTBc	Ca_part	0.527	0.026717	1	0.0407229	0.767807	0.667	0.0107694
	MTBc	Fe_part	0.608	0.0132733	1	0.0710231	0.556999	0.588	0.02139
	MTBc	K_part	0.489	0.0361525	1	0.0303375	0.600752	0.161	0.2839
	MTBc	Mg_part	0.793	0.00127994	1	0.218679	0.455775	0.538	0.0311232	white star
	MTBc	Mn_part	0.046	0.579838	1	6.14699e-06	0.0355351	0.09	0.436624
	MTBc	Na_part	0.037	0.62179	1	2.77856e-06	0.431625	0.018	0.743541
	MTBc	P_part	0.936	2.00931e-05	1	0.51042	0.250802	0.902	0.000352734	green dot	green dot
	MTBc	S_part	0.636	0.0100189	1	0.0854812	0.52614	0.16	0.291193
	MTBc	Sr_part	0.243	0.177783	1	0.00228043	0.349274	0.267	0.1618
	MTBc	Ti_part	0.269	0.152861	1	0.00329214	0.689859	0.348	0.094499
	MTBc	C (wt%)	0.702	0.00479773	1	0.128496	0.16072	0.78	0.0030754	green dot
	MTBc	N (wt%)	0.913	5.93754e-05	1	0.440043	0.880583	0.871	0.000749559	green dot	white star
	MTBc	C/N (mol%)	0.548	0.0225251	1	0.0473252	0.938656	0.284	0.147525
	iACC-forming rods	Conductivity	0.078	0.468215	1	3.89173e-05	0.452487	0.005	0.861802
	iACC-forming rods	Temperature	0.012	0.78264	1	4.92422e-08	0.914723	0.009	0.81063
	iACC-forming rods	pH	0.116	0.369058	1	0.000163876	0.286081	0.149	0.305072
	iACC-forming rods	fDOM	0.023	0.69971	1	5.06366e-07	0.468005	0.009	0.81063
	iACC-forming rods	Fluoride	0.536	0.0248559	1	0.0434515	0.317833	0.386	0.0740373
	iACC-forming rods	Chloride	0.069	0.49409	1	2.60657e-05	0.770543	0.038	0.613664
	iACC-forming rods	Nitrate	0.118	0.365507	1	0.00017217	0.00575878	0.235	0.185882
	iACC-forming rods	Sulphate	0.403	0.0664236	1	0.014595	0.0764501	0.627	0.0110097
	iACC-forming rods	B_diss	0.005	0.859296	1	2.24838e-09	0.662794	0.042	0.598006
	iACC-forming rods	Ba_diss	0.087	0.44063	1	5.88625e-05	0.327756	0.005	0.861802
	iACC-forming rods	Ca_diss	0.017	0.740139	1	1.77464e-07	0.242459	0.005	0.861802
	iACC-forming rods	Fe_diss	0.133	0.33376	1	0.000266643	0.006821	0.094	0.422517
	iACC-forming rods	K_diss	0.021	0.707059	1	4.22743e-07	0.601705	0.005	0.861802
	iACC-forming rods	Mg_diss	0.077	0.468742	1	3.86064e-05	0.629143	0.005	0.861802
	iACC-forming rods	Mn_diss	0.007	0.833138	1	7.50875e-09	0.66323	0.01	0.793701
	iACC-forming rods	Na_diss	0.042	0.598331	1	4.36873e-06	0.0918023	0.002	0.913423
	iACC-forming rods	P_diss	0.205	0.221132	1	0.00123718	0.706297	0.079	0.464035
	iACC-forming rods	Si_diss	0.056	0.541483	1	1.20305e-05	0.926423	0.007	0.83547
	iACC-forming rods	Sr_diss	0.085	0.446541	1	5.39258e-05	0.310849	0.014	0.760072
	iACC-forming rods	Ti_diss	0.108	0.387144	1	0.000127211	0.8153	0.012	0.776847
	iACC-forming rods	Al_part	0.067	0.502046	1	2.29789e-05	0.000447495	0.009	0.81063
	iACC-forming rods	Ba_part	0	0.977416	1	5.99306e-15	0.393899	0.005	0.861802
	iACC-forming rods	Ca_part	0.407	0.0644603	1	0.0152129	0.989747	0.355	0.0904
	iACC-forming rods	Fe_part	0.092	0.42734	1	7.15369e-05	0.68903	0.079	0.464035
	iACC-forming rods	K_part	0.077	0.469053	1	3.84234e-05	0.506792	0.092	0.427288
	iACC-forming rods	Mg_part	0.043	0.59444	1	4.69915e-06	0.00787074	0.084	0.450007
	iACC-forming rods	Mn_part	0.024	0.692163	1	6.06952e-07	0.164547	0.009	0.81063
	iACC-forming rods	Na_part	0.033	0.64056	1	1.90084e-06	0.402142	0.012	0.776847
	iACC-forming rods	P_part	0.148	0.306254	1	0.000387867	0.11965	0.43	0.0552934
	iACC-forming rods	S_part	0.045	0.584149	1	5.68303e-06	0.0101267	0.074	0.478246
	iACC-forming rods	Sr_part	0.024	0.688438	1	6.62739e-07	0.446034	0.004	0.878967
	iACC-forming rods	Ti_part	0.033	0.640632	1	1.89801e-06	0.189046	0.022	0.703035
	iACC-forming rods	C (wt%)	0.337	0.100956	1	0.00758055	0.925561	0.441	0.0511365
	iACC-forming rods	N (wt%)	0.162	0.28225	1	0.000537125	0.0661255	0.464	0.0434336
	iACC-forming rods	C/N (mol%)	0.002	0.903653	1	1.56188e-10	0.236378	0.038	0.613664
	0.00048
	0.005
	1
